# Supplementary material for: Impact of molecular tumor board on clinical outcomes in patients with refractory solid tumors: a real-world study
Source: Oncologist. 2025 Jul 1;31(5):oyaf196. doi: 10.1093/oncolo/oyaf196 (PMC13142151; doi:10.1093/oncolo/oyaf196)
Supplement: oyaf196_Supplementary_Data [file oyaf196_supplementary_data.zip]

Archive with 2 entries (2 files):
- oyaf196_suppl_Supplementary_Figures_1-2.docx
- oyaf196_suppl_Supplementary_Tables_1.xlsx
