# Supplementary material for: Impact of molecular tumor board on clinical outcomes in patients with refractory solid tumors: a real-world study
Source: Oncologist. 2025 Jul 1;31(5):oyaf196. doi: 10.1093/oncolo/oyaf196 (PMC13142151; doi:10.1093/oncolo/oyaf196)
Supplement: oyaf196_Supplementary_Data [file oyaf196_supplementary_data.zip › oyaf196_suppl_Supplementary_Tables_1.xlsx]

## Sheet: matched therapy
Number	Cancer Type	Line of therapy	Key molecular finding	Evidence level		Recommendation treatment	PFS(m)	Best Response	OS(m)Outcomes
1	Lung Adenocarcinoma	3	EGFR 19del BRCA2 p.V220fs germline mutation	A/C	Tier 1/2	Olaparib+Gefitinib	9	SD	35
2	Gastric Adenocarcinoma	3	EGFR amp	C	Tier 2	Nimotuzumab+FOLFOX	3	PR	22
3	Colon Adenocarcinoma	2	ALK-EML4 fusion	C	Tier 2	Lorlatinib	14	SD	14
4	Gastric Adenocarcinoma	3	TP53 p.G245S MYC amp	C	Tier 2	Arsenictrioxide+Opdivo+Anlotinib	1	-	2(significant AE then stopped)
5	Colon Adenocarcinoma	>3	BRFA p.G464R TP53 p.Y205C	C/D	Tier 2	Trametinib+Sintilimab+FOLFIRI+Arsenictrioxide	3	PD	11
6	Peritoneal Cancer	3	RAD51C p.Arg319* TP53 p.Asp281Gly	C	Tier 2	Anlotinib+PD-1 inhibitor	16(ongoing therapy)	SD	16(ongoing therapy)
7	Lung squamous cell carcinoma	3	KRAS p.A146T CDKN2Ap.L94fs LRP1B c1790-2A>T	C	Tier 2	Anlotinib+PD-1 inhibitor	6	SD	6
8	Colon Adenocarcinoma	3	BRAF p.V600E CDKN2A/B deletion	A/C	Tier 1/2	FOLFIRI+Cetuximab+Vemurafenib	2	SD	4
9	Anaplastic Thyroid carcinoma/Lung Adenocarcinoma	2	TP53 p.R273H KRAS p.Q61R	C	Tier 2	Anlotinib+Toripalimab	ongoing therapy	SD	ongoing therapy
10	Gastric Adenocarcinoma	3	HER2 amp	A/C/D	Tier 1/2	RC48+Pembrolizumab	3	SD	6
11	Lung Adenocarcinoma	3	STK11 p.A206fs TP53 p.A159V FGFR1 amp TMB=29.94	A/C	Tier 1/2	Anlotinib+Toripalimab	ongoing therapy	SD	ongoing therapy
12	Lung Squamous cell carcinoma	2	EGFR p.S768I TP52 p.H179R	A/C	Tier 1/2	Osimertinib	17	SD	ongoing therapy
13	Lung Adenocarcinoma	4	EGFR p.S768I p.G719S	A/C	Tier 1/2	Furmonertinib 160mg	13	SD	ongoing therapy
14	Colon Adenocarcinoma	4	BRAF p.V600E TP53 p.H214fs VEGFA amp	A/C	Tier 1	Regorafenib+Opdivo	13	PR	33
15	Breast sarcoma	3	CDKN2A/2B del	C	Tier 2	Palbociclib	2	PD	7
16	Cholangiocarcinoma	2	CDKN2A/2B del	C	Tier 2	Palbociclib	2	PD	3
17	Page's disease	1	ERBB2 missense mutation	C	Tier 2	Pyrotinib	3	PD	3
18	Colon Adenocarcinoma	3	TP53 p.Y220S BRCA2 p.K316fs TMB=20.94	C	Tier 2	Regorafenib+Camrelizumab	1	PD	3
19	Colon Adenocarcinoma	3	KRAS p.G13D TP53 p.R342*	C/D	Tier 2	chemotherapy+Regorafenib+Camrelizumab	ongoing therapy	SD	ongoing therapy
20	Colon Adenocarcinoma	3	TP53 p.R175H KRAS p.G13D	C	Tier 2	chemotherapy++Regorafenib+Arsenictrioxide+Sintilimab	7	SD	10(PD then receiving following therapy)
21	Colon Adenocarcinoma	>3	TP53 p.D259fs KRAS p.G12V ATM deletion TMB=25.92	A/C	Tier 1/2	FOLFIRI+Regorafenib+Opdivo	3	PD	7
22	Lung Adenocarcinoma	2	EGFR p.C797S CKND2A/2B	A/C	Tier 1/2	Gefitinib+Bevacizumab	18	SD	23
23	Colon Adenocarcinoma	2	BRAF p.V600E TP53 p.H214fs	A/C	Tier 1/2	FOLFIRI+Cetuximab+Vemurafenib	6	SD	15
24	CUP	2	MET amplification ERBB2 amplification	C	Tier 2	Crizotinib	3	SD	4
25	Colon Adenocarcinoma	>3	BRAF p.V600E PI3CK deletion MYC amplification	A/C	Tier 1/2	FOLFIRI+Cetuximab+Vemurafenib	40	PR	40
26	Colon Adenocarcinoma	2	HER2 expression positive TP53 mutation	C	Tier 2	XELOX+Trastuzumab	1	PD	6
27	Lung small cell carcinoma	3	MET amplification	A/C	Tier 2	Crizotinib	6	SD	8
28	Lung Adenocarcinoma	6	RET rearrangement MAP3K1mutation TMB=30.9	A/C/D	Tier 1/2	Nab-Paclitarel+Bevacizumab+Camrelizumab	9	SD	31
29	Colon Adenocarcinoma	4	TMB=48.6	A/C	Tier 1/2	Sintilimab	12	SD	21
30	Esophageal squamous carcinoma	3	TP53 p.Y103F CCND1/FGF amplification CDKN2deletion PD-L1>75%	C/D	Tier 1/2	chemotherapy+Anlotinib+PD-1 inhibitor	4	SD	9
31	Pancreatic carcinoma	2	EGFR 19 deletion	C	Tier 2	Osimertinib	ongoing therapy	SD	ongoing therapy
32	Lung Adenocarcinoma	3	KRAS p.G12V TP53 p.V197G TSC1c.211-3C>G TMB=20	C	Tier 2	Anlotinib+Toripalimab	26	SD	36
33	Gastric Adenocarcinoma	4	PD-L1>30%	-	-	Regorafenib+Opdivo	36	SD	ongoing therapy
34	CUP	1	BRAF p.G466E KRAS p.G12A	C	Tier 2	Chemotherapy	12	SD	13
35	Lung Adenocarcinoma	3	EGFR 19del EGFR intergenic-rearrengement	A/C	Tier 1/2	Gefitinib	12	PR	25
36	Gastric Adenocarcinoma	2	MSH6/TCF7L2/APC/PIK3CA/KRAS/TP53mutation TMB=34	A/C	Tier 1/2	Pembrolizumab	21	SD	29(PD then receiving following therapy)
37	Lung Adenocarcinoma	2	EGFR 19del CDKN2A/B del，FGFR3 amp BRCA2 p.Y949fs germline mutation	A/C	Tier 1/2	Anlotinib+Erlotinib	2	SD	4
38	Gastric Adenocarcinoma	3	MET amp HER2 positive	C	Tier 2	Crizotinib+Trastuzumab	0	PD	8
39	Lung Adenocarcinoma	3	EGFR 19del METamp	A/C	Tier 1/2	Crizotinib+Osimertinib	3	SD	8
40	Gastric Adenocarcinoma	3	ATM mutation，EGFR/METamp	C	Tier 2	Anlotinib+Toripalimab	2	PD	2(PD then receiving following therapy)
41	Colon Adenocarcinoma	3	ALK-GTF2IRD1 fusion	C	Tier 2	Crizotinib	4	SD	4
42	Colon Adenocarcinoma/Lung Adenocarcinoma	3	TP53 p.Thr155Pro RB1 p.Thr497fs TMB=18.3	C	Tier 2	Anlotinib+Toripalimab	11	SD	ongoing therapy
43	Ampulla carcinoma	2	BRCA1 c.212+3A>T germline mutation	C	Tier 2	Pamiparib	2	SD	5
44	Gastric Adenocarcinoma	3	CDK6 amp	C	Tier 2	Palbociclib	1	PD	2
45	Gastric Adenocarcinoma	3	ERBB2 amp FGFR1 amp	C	Tier 2	SOX+Trastuzumab+Pembrolizumab	3	SD	3
46	Lung Adenosquamous carcinoma	2	EML4-ALK fus,CDKN2A/B del MET amp	A/C	Tier 1/2	Alectinib+chemotherapy(AC)	3	SD	13
47	Lung Adenocarcinoma	4	TP53 H179R PIK3CA KRAS G12C	C	Tier 2	Nab-Paclitarel+Bevacizumab+Camrelizumab	12	SD	16(PD then receiving following therapy)
48	Stomach neuroendocrine carcinoma	2	TP53 p.V157G CDK6 amp	C	Tier 2	FOLFIRI+Surufatinib+Toripalimab	5	SD	8
49	Lung Adenocarcinoma	3	EGFR 19del PRKDC p.M3449fs HDAC mutation	A/C	Tier 1/2	Chemotherapy(AC)+Bevacizumab	4	SD	ongoing therapy
50	Colon Adenocarcinoma	3	dMMR MSI-low BRAF p.V600E KRASmutation	A/C	Tier 1/2	FOLFOX+Regorafenib+Opdivo	4	SD	11
51	Cervical squamous carcinoma	2	PI3KCA mutation	C	Tier 2	Everolimus	4	SD	10
52	Lung Adenocarcinoma	3	ALK-EML4 fus CKN2Bdel EGFR p.R831H germline mutation	A/C	Tier 1/2	Alectinib+icotinib	8	SD	11(ongoing therapy)
53	Lung Adenocarcinoma	5	EGFR 20ins ATM mutation	A/C	Tier 1/2	Furmonertinib	3	SD	4
54	Rectal neuroendocrine carcinoma	6	CCND2 amp KRAS p.G12V	C	Tier 2	Palbociclib	2	PD	7
55	Lung Adenocarcinoma	5	EGFR 21 p.L833V p.H835L p.R670W	A/C	Tier 1/2	Anlotinib+Pembrolizumab	3	SD	19
56	Ovarian cancer	2	HRD related-gene mutation	C	Tier 2	Anlotinib+Pembrolizumab+Arsenictrioxide	7	PR	8(ongoing therapy)
57	Lung neuroendocrine carcinoma	3	RB1mutation TP53mutation TMB=23.02	C	Tier 2	Toripalimab	2	SD	12
58	IMT	3	ALK-PRRC2B fusion ALK p.L1196M	A/C	Tier 1/2	Lorlatinib	16	SD	19
59	Alveolar soft-part sarcoma	2	CDK4amp KDRamp	C	Tier 2	Anlotinib+Pembrolizumab	45	PR	45
60	Scrotum Page's disease	3	HER2 positive MSH2 mutation	C	Tier 2	RC48+Camrelizumab	4	SD	14
61	Lung Adenocarcinoma	3	TP53 mut VEGFA amp CCND3 amp TMB=27.8	C	Tier 2	Anlotinib+Sintilimab	24	SD	24
62	Colon Adenocarcinoma	3	MSI-H TMB=407.1	A/C	Tier 1/2	Regorafenib+Pembrolizumab	24	SD	28(ongoing therapy)
63	Gastric Adenocarcinoma	6	HER2 amp	C	Tier 2	Pyrotinib+Chemotherapy	4	PR	7
64	Gastric Adenocarcinoma	3	ERBB2 amp	A/C	Tier 1/2	Regorafenib+Opdivo	6	SD	10
65	Lung small cell carcinoma	3	RB1 TP53mutation PD-L1>10% Dmmr	C	Tier 2	chemotherapy(EP)+PD-1 inhibitor	2	SD	17
66	Lung Adenocarcinoma	3	EGFR p.L858R p.T790M HER2 amp TMB-H	A/C	Tier 1/2	Nab-Paclitarel+Carboplatin+Bevacizumab+Camrelizumab	12	SD	15
67	Lung squamous Carcinoma	2	CCND1 amp CDKN2A del FGF3/19/4mut	C	Tier 2	Anlotinib+Camrelizumab	23	SD	24
68	nasopharynx cancer	3	CDK4/6amp	C	Tier 2	Palbociclib	26	PR	35
69	Lung Adenocarcinoma	2	MET mutation	A/C	Tier 1/2	Anlotinib	19	SD	19(ongoing therapy)
70	Gastric Adenocarcinoma	4	TP53 p.L32fs MYC amp NTRK2 del	C	Tier 2	Chemotherapy+PD-1 inhibitor	14	SD	15
71	IMT	3	ALK-CARS fus	C	Tier 2	Crizotinib	40	PR	78
72	Lung small cell carcinoma	2	EGFR G719A	A/C	Tier 1/2	Osimertinib	19	SD	19(ongoing therapy)
73	Rectal Adenocarcinoma/Breast cancer	1	HER2 amp	C	Tier 2	Pyrotinib	4	PR	10
74	Lung Adenocarcinoma(small cell carcinoma differentiation)	2	ERBB2 20ins，TP53 p.A281G	A/C	Tier 1/2	TDM-1	1	-	7(significant AE then stopped)
75	CUP	1	ERBB2 amp CDKN2A mut	C	Tier 2	Xeloda+Carelizumab+Trastuzumba	2	-	6(significant AE then stopped)
76	Gastric Adenocarcinoma	3	HER2 amp FGFR2 amp	A/C	Tier 1/2	Pyrotinib+Pembrolizumba+Xeloda	1	PD	2
77	Gastric Adenocarcinoma	4	FGFR2amp，VEGFAamp	C/D	Tier 2	Chemotherapy+PD-1 inhibitor	2	SD	25
78	Lung squamous Carcinoma	2	EGFR-DYNC1LI2 fus EGFR amp TP53 p.R175H CDKN2A mut	A/C	Tier 1/2	Chemotherapy+PD-1 inhibitor	10	SD	10(ongoing therapy)
79	CUP	3	MET amp	A/C	Tier 1/2	Crizotinib	2	PR	2
80	Lung Adenocarcinoma	3	FGFR3 p,S249C PTEN p.R130*	C	Tier 2	Anlotinib+Toripalimab	17	SD	17(ongoing therapy)
81	Gastric Adenocarcinoma	3	NTRK mutation	C	Tier 2	Entrectinib	15	SD	16
82	Nasopharynx cancer	2	FGFR1 amp dMMR	C	Tier 2	Anlotinib+Toripalimab	14	SD	14

## Sheet: unmatched therapy
Number	cancer type	Line of therapy	Key molecular finding	Evidence Level		Recommendation	Treatment	PFS(m)	Best Response	0S(m)
1	Colon Adenocarcinoma	>3	NTRK3 fusion	A/C	Tier 1/2	LOXO195/repotrectinib	Entrectinib	-	PD	died within several weeks
2	Lung Adenocarcinoma	3	BRCA1 rea KRAS/STK11 mut TP53 mut TPS30%	C	Tier 2	PD-1inhibitor+PARP inhibitor	Chemotherapy	0	PD	0
3	Lung Adenocarcinoma	2	EGFR p.L858R EGFR p.T790M CKND2A mut	A/C	Tier 1/2	Bevacizumab+Furmonertinib+Pemetrexed	Pursued alternative therapy in local hospital	0	PD	PS decline and hospice
4	Lung Adenocarcinoma	2	ATM/FLT1/TP53/CCND3	C	Tier 2	Anlotinib+Toripalimab	Pursued alternative therapy in local hospital	0	PD	PS decline and die of desease progression
5	Colon Adenocarcinoma/nasopharynx cancer	3	PARP del MSH3 del TMB=21.93	C/D	Tier 2	Chemotherapy+Regorafenib+Opdivo	Pursued alternative therapy in local hospital	1	PD	PS decline and hospice
6	Lung Adenocarcinoma	2	EGFR 20 p.773-774ins	A	Tier 1	Osimertinib	Clinical trial	1	PD	1
7	Lung Adenocarcinoma/Gastric Adenocarcinoma	1	EGFR 19del BRCA2 mut	A/C	Tier 1/2	Osimertinib+Oxaliplatin	Osimertinib	1	PD	1
8	Colon Adenocarcinoma	>3	ERBB2/KRAS/FLT3 mut	C/D	Tier 2	Pyrotinib+PD-1 inhibitor+Chemotherapy	Arsenictrioxide	1	SD	PD then Receiving following therapy
9	Lung Adenocarcinoma	>3	EGFR p.T790M FGFR amp TSC2 germline mutation	A/C	Tier 1/2	chemotherapy+PD-1 inhibitor	Osimertinib 160mg	1	PD	1
10	Pancreatic/Gastric carcinoma	1	ATM mut KRAS G12D FGFR1 amp	C/D	Tier 2	S-1+PD-1 inhibitor	S-1	1	PD	1
11	Breast cancer	5	ALK/PI3CA mut ERBB2 amp TMB=32.5	A/C	Tier 1/2	Herceptin+PD-1 inhibitor	Herceptin+Vinorelbine	1	PD	2
12	Lung Adenocarcinoma	>3	EGFR 20 p.773dup	C	Tier 2	Furmonertinib 160mg	Vinorelbine	1	PD	2
13	Lung Adenocarcinoma	2	KRAS p.Q61H PIK3CA p.E545K PD-L1=80%	C	Tier 2	Anlotinib+Toripalimab	radiotherapy+Bevacizumab	2	PD	2
14	Cholangiocarcinoma	3	IDH2 p.R172G	C	Tier 2	IDH inhibitor clinical trial	Intraperitoneal perfusion chemotherapy	1	PD	2
15	Gastric Adenocarcinoma	2	MSH6/SHPRH/ATRX/TP53 mut TMB=21.23 MSI-H	C	Tier 2	Anlotinib+Opdivo	Nab-Paclitarel+Opdivo	2	PD	2
16	Colon Adenocarcinoma	3	RET-CCDC6fusion ATM p.Y370fs	C	Tier 2	chemotherapy+Cetuximab+PD-1inhibitor	chemotherapy+Ctuximab	2	PD	2
17	Lung Adenocarcinoma	3	EGFR p.L858R BRAF p.V600E	A/C	Tier 2	Osimertinib+Darafenib+Trametinib	Chemotherapy	2	PD	3
18	Cholangiocarcinoma	1	IDH1 PD-L1 high expression	C	Tier 2	IDH inhibitor clinical trial	Pursued alternative therapy in local hospital	2	PD	3
19	Mmmt	1	TP53 p.R273 ROS1 fusion	C	Tier 2	Crizotinib	Pursued alternative therapy in local hospital	-	PD	3(PS decline hospice)
20	Gastric Adenocarcinoma	4	HER2 positive(Herceptin failed) TMB=25.4	C	Tier 2	Nab-Paclitarel+Pyrotinib+Pembrolizumab	Nab-Paclitarel	1	PD	3
21	Cholangiocarcinoma	5	IDH1 PD-L1 high expression	C	Tier 2	Ivosidenib	Apatinib+Camrelizumab	3	PD	3
22	Gallbladder carcinoma	1	BRAF p.G466V	C	Tier 2	Anlotinib+PD-1 inhibitor	Chemotherapy	1	PD	4
23	Bladder cancer	1	HER2 amp HER2 16 exon del TMB=20	C	Tier 2	Herceptin+PD-1 inhibitor	Pursued alternative therapy in local hospital	-	PD	4
24	Breast cancer	2	AKT1 p.E17K	C	Tier 2	Capivasertib/Ipatasertib	Chemotherapy+Toripalimab	4	PD	4
25	Esophageal/Gastric carcinoma	3	CDKN2A/Bdel ATR mut	C	Tier 2	PD-1inhibitor+PARP inhibitor	Anlotinib+Toripalimab	3	PD	4
26	Gastric Adenocarcinoma	3	FGFR2 mut TMB=25.14	C	Tier 2	Anlotinib+Toripalimab	Nab-Paclitarel+S-1	2	PD	4
27	Colon Adenocarcinoma	2	MSH2 mut TMB=80.76 MSI-H	C	Tier 2	Chemotherapy+Cetuximab+PD-1inhibitor	Chemotherapy+Cetuximab	1	PD	4
28	Rectal Adenocarcinoma	3	HER2 amp	C	Tier 2	FOLFOX+Herceptin	FOLFOX+Herceptin	3	SD	6
29	Thyroid carcinoma	2	BRAF T599ins CDKN2A/2B del	C	Tier 2	Darafenib+Trametinib	FOLFOX	1	PD	6
30	Rectal Adenocarcinoma	4	KRASmut MET amp HPD related genes	C	Tier 2	Chemotherapy+Regorafenib+Opdivo	Regorafenib+chemotherapy	4	PD	6
31	Ovarian cancer	>3	BRCA1 p.S807fs germline mutation	C	Tier 2	Anlotinib+PD-1 inhibito+ PARP inhibitor	Alotinib+Camrelizumab	2	PD	7
32	Lung Squamous cell carcinoma	1	ALK intergenic-ALK EGFR p.L858R MET amp	C	Tier 2	Osimertinib+Crizotinib	Gefitinib+Nab-Paclitarel	4	SD	7
33	Colon Adenocarcinoma	4	BRAF p.V600E APC germline mutation	C	Tier 2	FOLFIRI+Cetuximab+Vemurafenib	Trametinib+Hydroxychloroquine	2	PD	7
34	Urothelium carcinoma	2	FGFR3 p.S249C	C	Tier 2	Erdafitinib	Clinical trial	2	PD	8
35	Lung Squamous cell carcinoma	3	FGFR1-intergenic	C	Tier 2	Erdafitinib	Surufatinib+Camrelizumab	4	PD	8
36	Lung Adenocarcinoma	>3	MET 14exon p.Asp1010Tyr	C	Tier 2	Savolitinib	Clinical trial	3	PD	8
37	Colon Adenocarcinoma	2	NRAS/TP53 mut PD-L1/PD-L2 amp	C	Tier 2	Chemotherapy+PD-1/CTLA4 inhibitor	Anlotinib+Sintilimab	8	PD	8
38	Rectal Adenocarcinoma	2	KRAS p.G12V ERBB2 20ex p.V777L APC mut	C	Tier 2	TDM-1++Regorafenib+Opdivo	Regorafenib+Opdivo	2	PD	8
39	Thoraric SMARCA4 deficient undifferentiated tumor	1	SMARCA4 del、STK11 mut	C	Tier 2	Chemotherapy(IA)	Chemotherapy(IA)+PD-1inhibitor	1	PD	9
40	Colon Adenocarcinoma	>3	ERBB2 mut PMS2 mut	C	Tier 2	Chemotherapy+Pyrotinib+PD-1inhibitor	TAS-102+Bevacizumab+PD-1 inhibitor	7	SD	9
41	Breast cancer	3	PI3CA mut TP53 mut CCND1/3 amp	C	Tier 2	Palbociclib+Alpelisib	Anlotinib	10	SD	10
42	Rectal Adenocarcinoma	>3	TP53 p.R175H，EGFR amp	C	Tier 2	Arsenictrioxide+Opdivo+Chemotherapy	Cetuximab+Irinotecan+Oxaliplatin+5-FU	2	PD	12
43	Rectal Adenocarcinoma	3	KRAS mut TP53 PI3CA mut	C	Tier 2	Regorafenib+Regofinib+Chemotherapy	Regorafenib+Sintilimab+Chemotherapy	2	PD	14
44	Gastric Adenocarcinoma	3	FGFR2-MIR5694 fusion FGFR2 amp	C	Tier 2	Pemigatinib	Apatinib+Toripalimab	2	PD	15
45	Lung Adenocarcinoma(small cell carcinoma differentiation)	3	FGFR1 amp PI3CA mut	C	Tier 2	Erdafitinib+Toripalimab	Anlotinib+Toripalimab	2	PD	19
46	Gastric Adenocarcinoma	3	ERBB2amp ERBB2-GRB7 FGFR2-WDR11-AS1 fusion	C	Tier 2	Chemotherapy+RC-48+PD-1 inhibitor	Chemotherapy	0	PD	died within several days
47	Lung Adenocarcinoma	3	EGFR 19del BRAF V600E	A/C	Tier 1/2	Gefitinibb+Darafenib+Trametinib	Gefitinib	1	PD	46(PD then receiving following therapy)
